# Supplementary material for: Histological and Immunohistochemical Characterization of Vomeronasal Organ Aging in Mice
Source: Animals (Basel). 2021 Apr 22;11(5):1211. doi: 10.3390/ani11051211 (PMC8146790; doi:10.3390/ani11051211)
Supplement: Supplementary file 1 [file animals-11-01211-s001.zip]

Archive with 1 entries (1 files):
- animals-1150897-supplementary.xlsx
