# Supplementary material for: Histological and Immunohistochemical Characterization of Vomeronasal Organ Aging in Mice
Source: Animals (Basel). 2021 Apr 22;11(5):1211. doi: 10.3390/ani11051211 (PMC8146790; doi:10.3390/ani11051211)
Supplement: Supplementary file 1 [file animals-11-01211-s001.zip › animals-1150897-supplementary.xlsx]

## Sheet: Animals repartition
	Age (months)	Strain	Sex	Nb	Nb total
	3	C57BL/6JRj	M	2	10
		C57BL/6JRj	F	3
		RjOrl:SWISS	M	3
		RjOrl:SWISS	F	2
	10	C57BL/6JRj	M	3	11
		C57BL/6JRj	F	3
		RjOrl:SWISS	M	2
		RjOrl:SWISS	F	3
	24	C57BL/6JRj	M	2	20
		C57BL/6JRj	F	8
		RjOrl:SWISS	M	4
		RjOrl:SWISS	F	6
					41

## Sheet: Raw Data
ID_mice	Group	Sex	Strains	Age(months)	OVN n°	Degree_Degeneration	OMP_pos	PAS_pos	Gao_pos	Gai2_pos	Cas3_pos	Ki-67_pos
SOVN01	G1	M	Outbreed	24	a	2	72.598	9.233	18.778	12.471	2.02014	0
					b	2	74.025	7.637	18.548	8.389	1.15075	0
SOVN02	G1	M	Outbreed	24	a	1	76.316	10.305	10.639	5.324	1.49165	0
					b	1	80.138	11.503	11.148	6.471	0.636687	0
SOVN03	G1	M	Outbreed	24	a	1	63.792	7.328	14.998	8.267	2.3964	0
					b	1	60.38	10.006	17.355	8.826	2.42246	0
SOVN04	G1	M	Outbreed	24	a	3	46.404	9.953	22.25	3.92	3.02543	0
					b	3	61.773	13.203	21.142	6.709	1.29815	0
SOVN05	G1	F	Outbreed	24	a	2	68.818	5.037	18.06	8.245	0.950817	0
					b	1	67.709	6.588	20.693	8.406	1.3351	0
SOVN06	G1	F	Outbreed	24	a	1	66.648	9.911	16.05	14.891	4.22133	0
					b	1	67.076	11.141	14.874	NA	2.35637	0
SOVN07	G1	F	Outbreed	24	a	2	70.912	12.081	13.568	8.457	1.30422	0
					b	2	77.031	12.947	13.197	6.506	1.73927	0
SOVN08	G1	F	Outbreed	24	a	1	72.869	7.356	16.685	20.549	0.294632	0
					b	1	56.678	8.971	16.434	12.987	0.676739	0
SOVN09	G1	F	Outbreed	24	a	1	54.18	8.549	5.084	9.124	2.17172	0
					b	1	57.859	8.078	5.52	9.851	1.17984	0
SOVN10	G1	F	Outbreed	24	a	1	65.144	9.866	36.005	13.051	2.5582	0
					b	1	60.565	5.269	31.972	13.091	2.47196	0
SOVN20	G1	M	Inbreed	24	a	2	64.677	8.816	30.299	43.086	3.41769	0.405573
					b	2	69.878	8.27	27.597	48.493	1.84538	0.410399
SOVN21	G1	M	Inbreed	24	a	2	64.25	6.959	20.429	34.742	0.803466	0.264289
					b	2	67.56	8.366	14.649	39.534	0.526533	0
SOVN22	G1	F	Inbreed	24	a	2	62.02	6.226	12.881	48.073	7.1493	0
					b	2	59.566	9.131	16.213	18.688	11.0767	1.8782
SOVN23	G1	F	Inbreed	24	a	1	76	11.652	21.705	28.643	0.284997	0
					b	1	81.675	15.569	20.628	28.625	0	0
SOVN24	G1	F	Inbreed	24	a	2	66.753	8.235	14.259	32.86	1.67983	0.334096
					b	2	68.245	9.603	19.762	32.08	1.55441	0.434528
SOVN25	G1	F	Inbreed	24	a	2	75.786	14.18	19.127	23.197	2.91045	0.138866
					b	2	74.547	13.062	17.229	19.463	3.29378	0
SOVN26	G1	F	Inbreed	24	a	3	72.941	9.482	13.181	31.584	0.867549	0
					b	3	71.819	13.419	13.479	30.456	0.811972	0
SOVN27	G1	F	Inbreed	24	a	2	72.392	11.616	16.997	29.705	1.40266	0
					b	2	74.039	12.123	17.225	29.093	2.5966	0
SOVN28	G1	F	Inbreed	24	a	3	74.814	15.569	18.594	28.422	2.59623	0
					b	3	81.818	10.565	17.896	26.14	2.69246	0
SOVN29	G1	F	Inbreed	24	a	3	74.859	8.679	22.219	26.174	2.24294	0
					b	3	73.969	10.647	20.113	27.941	1.50137	0
SOVN49	G2	M	Outbreed	10	a	1	59.318	4.346	13.728	26.087	2.72997	0.218205
					b	1	65.27	6.918	13.282	34.015	1.64118	0.241777
SOVN50	G2	M	Outbreed	10	a	1	67.743	4.658	14.124	47.866	0.573794	0
					b	1	65.496	7.049	13.524	51.052	0.549381	0
SOVN51	G2	F	Outbreed	10	a	0	83.6	8.172	14.82	36.492	4.02664	1.23822
					b	0	75.09	6.476	14.089	37.069	2.80478	0
SOVN52	G2	F	Outbreed	10	a	1	68.43	8.599	12.1	39.376	0.552975	0.406626
					b	1	60.628	9.308	13.497	33.839	0.12497	0.331286
SOVN53	G2	F	Outbreed	10	a	1	79.045	6.056	2.483	45.899	1.7217	1.26341
					b	1	79.801	5.601	2.745	38.524	0.745869	0.190103
SOVN54	G2	M	Inbreed	10	a	2	81.876	8.979	16.189	53.975	1.70948	0.370638
					b	2	76.138	5.342	10.683	52.613	0.678001	0.549681
SOVN55	G2	M	Inbreed	10	a	2	57.36	2.273	7.759	28.824	0.512372	0
					b	2	58.574	6.304	10.131	34.205	0.495115	0.438289
SOVN56	G2	M	Inbreed	10	a	1	56.611	5.507	13.894	46.578	0	0.139793
					b	1	61.991	5.523	10.364	51.668	0	0.149853
SOVN57	G2	F	Inbreed	10	a	0	82.367	5.304	13.818	42.889	0.276476	0.19112
					b	0	83.418	5.866	16.287	46.265	0.0887602	0
SOVN58	G2	F	Inbreed	10	a	1	72.147	4.669	14.781	45.628	0.705519	0.109464
					b	1	77.987	7.185	13.921	41.564	1.89997	0
SOVN59	G2	F	Inbreed	10	a	1	60.08	5.104	12.531	41.136	0.546247	0
					b	0	52.071	8.333	13.704	49.24	0.860705	0.266628
SOVN37	G3	M	Outbreed	3	a	1	62.651	3.128	2.82	28.775	0.859798	0
					b	1	78.103	6.757	8.505	28.974	0.598401	0
SOVN38	G3	M	Outbreed	3	a	0	67.218	9.934	4.786	34.52	0.16002	1.06552
					b	0	67.536	9.061	3.019	30.351	0.12276	0.368244
SOVN39	G3	M	Outbreed	3	a	1	75.253	2.521	4.417	21.041	1.02494	0
					b	1	75.617	3.44	5.458	31.142	0.541311	0.313556
SOVN40	G3	F	Outbreed	3	a	1	87.43	1.096	7.507	34.736	0.205258	0
					b	1	83.064	1.441	8.47	37.71	0	0
SOVN41	G3	F	Outbreed	3	a	2	77.007	4.226	6.185	51.017	0.807346	2.13524
					b	1	79.977	5.259	5.771	39.044	1.56072	1.81562
SOVN42	G3	F	Inbreed	3	a	1	78.855	5.53	4.042	43.587	0.412892	0
					b	1	74.471	3.695	3.297	36.539	1.94255	0
SOVN43	G3	F	Inbreed	3	a	2	77.867	5.157	7.911	43.927	0.734599	0.274272
					b	2	73.311	5.02	5.724	46.375	0.610808	0.1776
SOVN44	G3	F	Inbreed	3	a	2	81.33	4.429	8.47	30.954	4.22962	0
					b	2	78.713	4.847	8.274	31.535	3.11873	0.501407
SOVN45	G3	M	Inbreed	3	a	1	84.127	1.805	7.56	55.219	1.11362	0
					b	1	74.267	2.224	6.241	52.554	0.72152	0
SOVN46	G3	M	Inbreed	3	a	1	68.125	2.133	7.821	54.39	0.507816	4.21489
					b	1	60.436	3.196	4.382	49.402	0.337157	8.04726
						0 = non-existent
						1 = Weak
						2 = Moderate
						3 = Strong
